# Supplementary material for: Dermatomyositis and antisynthetase syndrome disease activity is associated with the expansion of peripheral GZMB+CD4+ cytotoxic T cells
Source: Front Immunol. 2026 Jul 6;17:1863690. doi: 10.3389/fimmu.2026.1863690 (PMC13381829; doi:10.3389/fimmu.2026.1863690)
Supplement: Supplementary file 4 [file Table1.xlsx]

## Sheet: Table S1 (0525)
Table S1 Clinical characteristics of patients and healthy subjects who participated in this study
		Individual samples 64		Unique samples 54
		DM	ASS	DM	ASS	HD
General	Number	50	14	42	12	20
	Sex (female/male)	33/17	6/8	27/15	6/6	12/8
	Age(years), mean ± SD	61.02 ± 11.68	52.29 ± 9.10	60.54 ± 11.70	52.50 ± 9.87	61.70 ± 8.09
Clinical characteristics	Disease duration (years), mean ± SD	2.18 ± 2.03	2.79 ± 1.71	2.17 ± 2.08	2.76 ± 1.81	NA
	Fever, n(%)	12(24%)	0(0%)	11(26%)	0(0%)	NA
	Interstitial lung disease, n(%)	34(68%)	10(71%)	27(54%)	8(67%)	NA
	Gottron sign, n(%)	13(26%)	2(14%)	11(26%)	2(17%)	NA
	Mechanic’s hands, n(%)	11(22%)	5(36%)	9(21%)	4(33%)	NA
	Nailfold changes, n(%)	5(10%)	1(7%)	4(10%)	1(8%)	NA
	Shawl sign, n(%)	3(6%)	0(0%)	2(5%)	0(0%)	NA
	V sign, n(%)	7(14%)	0(0%)	5(12%)	0(0%)	NA
	Vesiculobullous, necrotic. or ulcerative lesions, n(%)	5(10%)	0(0%)	4(10%)	0(0%)	NA
	Calcinosis cutis, n(%)	3(6%)	0(0%)	3(7%)	0(0%)	NA
	Periorbital edema and facial swelling, n(%)	9(18%)	0(0%)	7(17%)	0(0%)	NA
	Musele weakness, n(%)	18(36%)	4(29%)	17(40%)	2(17%)	NA
	Dysphagia, n(%)	1(2%)	0(0%)	1(2%)	0(0%)	NA
	Raynaud's phenomenon, n(%)	5(10%)	1(7%)	4(10%)	0(7%)	NA
	Arthritis, n(%)	5(10%)	2(14%)	5(12%)	2(17%)	NA
Disease activity and damage	MMT8, median [min, max]	80 [30-80]	78.5 [20-80]	80 [20-80]	79.5 [20-80]	NA
	MYOACT, median [min, max]	11.5 [0-35]	10 [0-42]	11 [0-35]	10 [0-42]	NA
	CDASI activity, median [min, max]	15 [0-45]	11 [0-43]	11.5 [0-45]	16 [0-43]	NA
	CDASI damage, median [min, max]	2.5 [0-12]	3 [0-6]	2.5 [0-12]	2.5 [0-6]	NA
	MDI, median [min, max]	5.50 [0-14]	6 [3-8]	4.5 [0-14]	6 [3-8]	NA
Laboratory characteristics	ESR(mm/h), mean ± SD	17.60 ± 14.35	19.79 ± 12.58	18.24 ± 15.29	16.00 ± 8.49	NA
	CK(U/L), mean ± SD	213.40 ± 281.9	151.00 ± 188.6	229.5± 297.4	79.04 ± 49.49	103.90 ± 35.37
	LDH(U/L), mean ± SD	279.30 ± 98.47	273.3 ± 48.84	283.8± 99.89	257.30 ± 28.05	171.80 ± 26.66
	AST(U/L), mean ± SD	41.29 ± 30.50	25.79 ± 12.65	41.36 ± 31.74	26.01 ± 13.54	22.71 ± 6.17
Myositis-specific autoantibodie	anti-MDA5	NA	NA	10(23.8%)	2(16.7%)	NA
	anti-Jo-1	NA	NA	3(7.1%)	6(50%)	NA
	anti-PL-7	NA	NA	5(11.9%)	2(16.7%)	NA
	anti-PL-12	NA	NA	0(0%)	1(8.3%)	NA
	anti-NXP2	NA	NA	6(14.3%)	0(0%)	NA
	anti-SAE	NA	NA	1(2.4%)	0(0%)	NA
	anti-TIF1γ	NA	NA	2(4.8%)	0(0%)	NA
	anti-Mi-2	NA	NA	3(7.1%)	0(0%)	NA
Abbreviations: MMT8, Manual muscle test 8; MYOACT, Myositis Disease Activity Assessment Tool; CDASI, Cutaneous dermatomyositis disease area and severity index; MDI, Myositis damage index; ESR, erythrocyte sedimentation rate; CK, creatine kinase; LDH, lactate dehydrogenase; AST, aspartate transaminase; MDA5, melanoma differentiation-associated gene 5; Jo-1, histidyl-tRNA synthetase; PL-7, threonyl…
