# Supplementary material for: Dermatomyositis and antisynthetase syndrome disease activity is associated with the expansion of peripheral GZMB+CD4+ cytotoxic T cells
Source: Front Immunol. 2026 Jul 6;17:1863690. doi: 10.3389/fimmu.2026.1863690 (PMC13381829; doi:10.3389/fimmu.2026.1863690)
Supplement: Supplementary file 5 [file Table2.xlsx]

## Sheet: Table S2
Table S2 Antibodies information
Antibodies	SOURCE	IDENTIFIER
Alexa Fluor 532 anti-human CD3 (Clone:UCHT1)	eBioscience	Cat#58-0038-42
BB515 anti-human CD19 (Clone:HIB19)	BD Biosciences	Cat#564456
BV750 anti-human CD4 (SK3)	BD Biosciences	Cat#566355
BV570 anti-human CD8a (Clone:RPA-T8)	BioLegend	Cat#301038
Alexa Fluor 700 anti-human CD45RA (Clone:HI100)	BioLegend	Cat#304120
BV480 anti-human Tcrγδ (Clone:B1)	BD Biosciences	Cat#566076
PE-Cy7 anti-human CD197 (Clone:3D12)	BD Biosciences	Cat#557648
BV785 anti-human CX3CR1 (Clone:2A9-1)	BioLegend	Cat#341628
V 450 anti-human Granzyme B (Clone:GB11)	BD Biosciences	Cat#561151
PE anti-human FGFBP2 (Clone:TDA3)	BioLegend	Cat#346603
PerCP-Cy5.5 anti-human CX3CR3 (Clone:G025H7)	BioLegend	Cat#353714
BV605 anti-human CD27 (Clone:M-T271)	BioLegend	Cat#356434
