# Supplementary material for: Dermatomyositis and antisynthetase syndrome disease activity is associated with the expansion of peripheral GZMB+CD4+ cytotoxic T cells
Source: Front Immunol. 2026 Jul 6;17:1863690. doi: 10.3389/fimmu.2026.1863690 (PMC13381829; doi:10.3389/fimmu.2026.1863690)
Supplement: Supplementary file 6 [file Table3.xlsx]

## Sheet: Table S3
Table S3. Balance assessment of baseline characteristics between active and remission groups
					P value
	DM-Act (n=30)	DM-Rem (n=20)	ASS-Act (n=9)	ASS-Rem (n=5)	DM-Act v DM-Rem	ASS-Act v ASS-Rem
Sex (female/male)	19/11	14/6	3/6	3/2	0.7635	0.5804
Age(years), mean ± SD	61.67 ± 11.73	60.05 ± 11.83	53.33 ± 7.26	50.40 ± 12.52	0.6364	0.5854
With complications,n (%)	24(80%)	12(60%)	8(89%)	3(60%)	0.1981	0.5055
Treatment,n (%)	19(63%)	18(90%)	7(78%)	5(100%)	0.0498	0.5055
