# Supplementary material for: Dermatomyositis and antisynthetase syndrome disease activity is associated with the expansion of peripheral GZMB+CD4+ cytotoxic T cells
Source: Front Immunol. 2026 Jul 6;17:1863690. doi: 10.3389/fimmu.2026.1863690 (PMC13381829; doi:10.3389/fimmu.2026.1863690)
Supplement: Supplementary file 7 [file Table4.xlsx]

## Sheet: Table S4
Table S4. Balance assessment of baseline characteristics across CDASI-A activity subgroups in DM and ASS patients
	DM			ASS			P value
	Mild (n=30)	Mod (n=14)	Sev (n=6)	Mild (n=7)	Mod (n=3)	Sev (n=4)	DM subgroups	ASS subgroups
Sex (female/male)	21/9	9/5	3/3	4/3	2/1	1/3	0.6319	0.6329
Age(years), mean ± SD	58.80 ± 10.44	60.43 ± 12.55	73.50 ± 8.78	51.43 ± 10.44	49.67 ± 7.51	55.75 ± 8.88	0.0154	0.71
With complications,n (%)	19(%)	11(%)	6(100%)	4(%)	3(%)	4(100%)	0.1735	0.25
Treatment,n (%)	27(%)	7(%)	4(%)	6(%)	3(%)	3(%)	0.0081	>0.9999
