# Supplementary material for: Dermatomyositis and antisynthetase syndrome disease activity is associated with the expansion of peripheral GZMB+CD4+ cytotoxic T cells
Source: Front Immunol. 2026 Jul 6;17:1863690. doi: 10.3389/fimmu.2026.1863690 (PMC13381829; doi:10.3389/fimmu.2026.1863690)
Supplement: Supplementary file 8 [file Table5.xlsx]

## Sheet: Table S5
Table S5 Multivariable linear regression analysis of factors associated with MYOACT and CDASI-A scores in DM and ASS patients
	Outcome	Covariate	β	Standard error	t value	95% CI	P value
DM	MYOACT	GZMB+CD4+CTLs	69.05	14.15	4.881	40.54, 97.55	<0.0001
		Gender,male	2.791	2.328	1.199	-1.901, 7.483	0.237
		Age	-0.096	0.104	0.9235	-0.306, 0.114	0.3608
		Treatment	1.265	2.496	0.5069	-3.765, 6.296	0.6147
		Complications	-1.795	2.379	0.7545	-6.589, 2.999	0.4546
	CDASI-A	GZMB+CD4+CTLs	122.3	11.1	11.02	99.96, 144.7	<0.0001
		Gender,male	0.45	1.827	0.2461	-3.232, 4.131	0.8067
		Age	-0.032	0.082	0.3905	-0.196, 0.133	0.6981
		Treatment	2.774	1.958	1.417	-1.172, 6.721	0.1636
		Complications	-0.112	1.866	0.06017	-3.874, 3.649	0.9523
ASS	MYOACT	GZMB+CD4+CTLs	111.4	14.89	7.477	77.01, 145.7	<0.0001
		Gender,male	1.787	3.229	0.5533	-5.660, 9.233	0.5952
		Age	0.09784	0.1833	0.5337	-0.325, 0.521	0.608
		Treatment	-4.426	4.719	0.9379	-15.31, 6.456	0.3757
		Complications	-0.6376	3.952	0.1614	-9.750, 8.475	0.8758
	CDASI-A	GZMB+CD4+CTLs	120	27.38	4.382	56.84, 183.1	0.0023
		Gender,male	1.558	5.937	0.2624	-12.13, 15.25	0.7996
		Age	0.03658	0.337	0.1085	-0.741, 0.814	0.9162
		Treatment	-18.22	8.676	2.1	-38.22, 1.790	0.069
		Complications	-5.822	7.265	0.8013	-22.57, 10.93	0.4461
