# Supplementary material for: Dermatomyositis and antisynthetase syndrome disease activity is associated with the expansion of peripheral GZMB+CD4+ cytotoxic T cells
Source: Front Immunol. 2026 Jul 6;17:1863690. doi: 10.3389/fimmu.2026.1863690 (PMC13381829; doi:10.3389/fimmu.2026.1863690)
Supplement: Supplementary file 9 [file Table6.xlsx]

## Sheet: Table S6
Table S6. Treatment regimens of IIM patients.
Patient ID	Glucocorticoid	Hydroxychloroquine	Mycophenolate mofetil	Tripterygium glycosides
1	1	1	1	0
2	1	1	1	0
3	1	1	1	0
4	0	0	1	0
5	1	0	1	1
6	1	0	1	1
7	1	0	0	1
8	1	1	0	0
9	1	1	0	0
10	1	0	1	0
Note: Values are presented as 1 for treatment received and 0 for no treatment.
