# Supplementary material for: Dermatomyositis and antisynthetase syndrome disease activity is associated with the expansion of peripheral GZMB+CD4+ cytotoxic T cells
Source: Front Immunol. 2026 Jul 6;17:1863690. doi: 10.3389/fimmu.2026.1863690 (PMC13381829; doi:10.3389/fimmu.2026.1863690)
Supplement: Supplementary file 10 [file Table7.xlsx]

## Sheet: Table S7
Table S7 Treatment information (number of patients per group)
	Individual samples total 64
Treatment	DM	ASS	HD
methotrexate, n(%)	2(4%)	0(0%)	NA
Mycophenolate mofetil, n(%)	15(30%)	7(36%)	NA
Glucocorticoid, n(%)	33(66%)	8(57%)	NA
Tripterygium glycosides, n(%)	7(14%)	4(14%)	NA
Hydroxychloroquine, n(%)	16(32%)	5(29%)	NA
No treatment, n(%)	12(24%)	2(14%)	NA
